# Supplementary material for: A Triple-Hit Multi-Omics Framework for Psoriasis: Microbial Metabolic Remodeling and Immune Cell Methylome Signature Associated with an AMP-Dominant Lesional Program
Source: Life (Basel). 2026 Mar 20;16(3):516. doi: 10.3390/life16030516 (PMC13027561; doi:10.3390/life16030516)
Supplement: Supplementary file 1 [file life-16-00516-s001.zip]

Archive with 2 entries (2 files):
- SupplementaryFigure_Revised_v1.pdf
- SupplementaryTable_Revised_2nd_v2.pdf
